# Supplementary material for: Group Dynamics in Automatic Imitation
Source: PLoS One. 2016 Sep 22;11(9):e0162880. doi: 10.1371/journal.pone.0162880 (PMC5033460; doi:10.1371/journal.pone.0162880)
Supplement: S1 Data Syntax — (SPS) [file pone.0162880.s002.sps]

***Calculate Imitation effect Incom-CompRT***

DATASET ACTIVATE DataSet1.
COMPUTE imitationeffect=incompRT-compRT.
EXECUTE.


***Main Analysis***

***Exclude Error****

COMPUTE filter_$=(catcherrors < 7 & comperrors < 13 & incomperrors < 13 & rawRT < 600 & rawRT >60).
VARIABLE LABELS filter_$ 'Filter = 0 (FILTER)'.
VALUE LABELS filter_$ 0 'Not Selected' 1 'Selected'.
FORMATS filter_$ (f1.0).
FILTER BY filter_$.
EXECUTE.


****manipulation check***

UNIANOVA Expect BY inoutgroup discussdebate
  /METHOD=SSTYPE(3)
  /INTERCEPT=INCLUDE
  /CRITERIA=ALPHA(0.05)
  /DESIGN=inoutgroup discussdebate inoutgroup*discussdebate.

***Three-way Interaction with familiarity

UNIANOVA imitationeffect BY inoutgroup discussdebate Familiarity_British_Charities
  /METHOD=SSTYPE(3)
  /INTERCEPT=INCLUDE
  /PLOT=PROFILE(inoutgroup*discussdebate)
  /EMMEANS=TABLES(inoutgroup*discussdebate) compare(discussdebate) 
  /EMMEANS=TABLES(inoutgroup*discussdebate) compare(inoutgroup) 
  /PRINT=OPOWER ETASQ DESCRIPTIVE
  /CRITERIA=ALPHA(.05)
  /DESIGN= inoutgroup discussdebate Familiarity_British_Charities inoutgroup*discussdebate inoutgroup*Familiarity_British_Charities discussdebate*Familiarity_British_Charities inoutgroup*discussdebate*Familiarity_British_Charities.
   /CRITERIA=ALPHA(.05)
  /DESIGN=incompRT inoutgroup discussdebate inoutgroup*discussdebate.

SORT CASES  BY Familiarity_British_Charities.
SPLIT FILE LAYERED BY Familiarity_British_Charities.

UNIANOVA imitationeffect BY inoutgroup discussdebate 
  /METHOD=SSTYPE(3)
  /INTERCEPT=INCLUDE
  /PLOT=PROFILE(inoutgroup*discussdebate)
  /EMMEANS=TABLES(inoutgroup*discussdebate) compare(discussdebate) 
  /EMMEANS=TABLES(inoutgroup*discussdebate) compare(inoutgroup) 
  /PRINT=OPOWER ETASQ DESCRIPTIVE
  /CRITERIA=ALPHA(.05)
  /DESIGN= inoutgroup discussdebate  inoutgroup*discussdebate.

****RT within-subjects analysis

GLM compRT incompRT BY inoutgroup discussdebate 
  /WSFACTOR=imitation 2 Polynomial 
  /METHOD=SSTYPE(3)
  /PLOT=PROFILE(imitation*inoutgroup*discussdebate imitation*discussdebate*inoutgroup)
  /EMMEANS=TABLES(inoutgroup*discussdebate*imitation) 
  /PRINT=DESCRIPTIVE ETASQ OPOWER 
  /CRITERIA=ALPHA(.05)
  /WSDESIGN=imitation 
  /DESIGN= inoutgroup discussdebate inoutgroup*discussdebate.

***As above but reducing individual differences in RT by covarying out RT from other trial type

UNIANOVA compRT BY inoutgroup discussdebate WITH incompRT
  /METHOD=SSTYPE(3)
  /INTERCEPT=INCLUDE
  /PRINT=OPOWER ETASQ DESCRIPTIVE
 
***ANOVA on imitation effect - statistically identical to within-subs anova above***

UNIANOVA imitationeffect BY inoutgroup discussdebate 
  /METHOD=SSTYPE(3)
  /INTERCEPT=INCLUDE
  /PLOT=PROFILE(inoutgroup*discussdebate)
  /EMMEANS=TABLES(inoutgroup*discussdebate) compare(discussdebate) 
  /EMMEANS=TABLES(inoutgroup*discussdebate) compare(inoutgroup) 
  /PRINT=OPOWER ETASQ DESCRIPTIVE
  /CRITERIA=ALPHA(.05)
  /DESIGN= inoutgroup discussdebate  inoutgroup*discussdebate.


UNIANOVA incompRT BY inoutgroup discussdebate WITH compRT
  /METHOD=SSTYPE(3)
  /INTERCEPT=INCLUDE
  /PRINT=OPOWER ETASQ DESCRIPTIVE
  /CRITERIA=ALPHA(.05)
  /DESIGN=compRT inoutgroup discussdebate inoutgroup*discussdebate.


UNIANOVA imitationeffect BY inoutgroup discussdebate WITH compRT
/LMATRIX inoutgroup* discussdebate 1 -1 -1 1.

***error analysis - no effects.

GLM comperrors incomperrors BY inoutgroup discussdebate
  /WSFACTOR=imitation 2 Polynomial 
  /METHOD=SSTYPE(3)
  /PLOT=PROFILE(imitation*inoutgroup*discussdebate imitation*discussdebate*inoutgroup)
  /EMMEANS=TABLES(inoutgroup*discussdebate*imitation) 
  /PRINT=DESCRIPTIVE ETASQ OPOWER 
  /CRITERIA=ALPHA(.05)
  /WSDESIGN=imitation 
  /DESIGN=inoutgroup discussdebate inoutgroup*discussdebate.


***Effect on Ingroup Identification (two-item measure)***


UNIANOVA ID_Ingroup BY inoutgroup discussdebate
/LMATRIX inoutgroup* discussdebate 1 -1 -1 1.


CORRELATIONS
  /VARIABLES=CommonHeart SimilarHeart
  /PRINT=TWOTAIL NOSIG
  /MISSING=PAIRWISE.


***IG_Identification

COMPUTE IG_ID=Mean (CommonHeart,SimilarHeart).
exe.

***OG_Identification***

COMPUTE OG_ID=MEAN (CommonPoppy, SimilarPoppy).
EXECUTE.


DATASET ACTIVATE DataSet4.
UNIANOVA IG_ID BY inoutgroup discussdebate
  /METHOD=SSTYPE(3)
  /INTERCEPT=INCLUDE
  /EMMEANS=TABLES(OVERALL) 
  /EMMEANS=TABLES(inoutgroup) COMPARE ADJ(LSD)
  /EMMEANS=TABLES(discussdebate) COMPARE ADJ(LSD)
  /EMMEANS=TABLES(inoutgroup*discussdebate) 
   /EMMEANS=TABLES(inoutgroup*discussdebate) compare (inoutgroup)
  /EMMEANS=TABLES(inoutgroup*discussdebate) compare (discussdebate)
  /PRINT=ETASQ DESCRIPTIVE
  /CRITERIA=ALPHA(.05)
  /DESIGN=inoutgroup discussdebate inoutgroup*discussdebate.


DATASET ACTIVATE DataSet4.
UNIANOVA OG_ID BY inoutgroup discussdebate
  /METHOD=SSTYPE(3)
  /INTERCEPT=INCLUDE
  /EMMEANS=TABLES(OVERALL) 
  /EMMEANS=TABLES(inoutgroup) COMPARE ADJ(LSD)
  /EMMEANS=TABLES(discussdebate) COMPARE ADJ(LSD)
  /EMMEANS=TABLES(inoutgroup*discussdebate) 
   /EMMEANS=TABLES(inoutgroup*discussdebate) compare (inoutgroup)
  /EMMEANS=TABLES(inoutgroup*discussdebate) compare (discussdebate)
  /PRINT=ETASQ DESCRIPTIVE
  /CRITERIA=ALPHA(.05)
  /DESIGN=inoutgroup discussdebate inoutgroup*discussdebate.


CORRELATIONS
  /VARIABLES=CommonHeart SimilarHeart
  /PRINT=TWOTAIL NOSIG
  /MISSING=PAIRWISE.

DATASET ACTIVATE DataSet1.
